# Supplementary material for: Strain-level profiling of viable microbial community by selective single-cell genome sequencing
Source: Sci Rep. 2022 Mar 15;12:4443. doi: 10.1038/s41598-022-08401-y (PMC8924182; doi:10.1038/s41598-022-08401-y)
Supplement: Supplementary file 1 — Supplementary Table S1. [file 41598_2022_8401_MOESM1_ESM.xlsx]

## Sheet: PMA_Ecoli_ANI
Supplementary Table S1 ANI between the qPCR-positive E. coli genome obtained from fecal sample and the reference E. coli K12 genome
Query	Reference	ANI (%)	AF
E.coli K12 extracted DNA	E.coli K12 extracted DNA	100	0.985859
E.coli K12 extracted DNA	E.coli K12 reference genome	99.9188	0.970707
E.coli K12 extracted DNA	E.coli genome in feces	97.6073	0.676768
E.coli K12 reference genome	E.coli K12 extracted DNA	99.4492	0.609567
E.coli K12 reference genome	E.coli K12 reference genome	100	1
E.coli K12 reference genome	E.coli genome in feces	97.9486	0.594053
E.coli genome in feces	E.coli K12 extracted DNA	97.4276	0.627022
E.coli genome in feces	E.coli K12 reference genome	98.1144	0.872502
E.coli genome in feces	E.coli genome in feces	100	0.991437
